# Supplementary material for: Mitigating Suicide Risk During the Military-to-Civilian Transition: The VA Veteran Sponsorship Initiative
Source: Int J Environ Res Public Health. 2026 Apr 17;23(4):519. doi: 10.3390/ijerph23040519 (PMC13116221; doi:10.3390/ijerph23040519)
Supplement: Supplementary file 1 [file ijerph-23-00519-s001.zip]

Archive with 1 entries (1 files):
- ijerph-4191990-supplementary.pdf
